# Supplementary material for: Impaired SorLA maturation and trafficking as a new mechanism for SORL1 missense variants in Alzheimer disease
Source: Acta Neuropathol Commun. 2021 Dec 18;9:196. doi: 10.1186/s40478-021-01294-4 (PMC8684260; doi:10.1186/s40478-021-01294-4)
Supplement: Supplementary file 3 — Additional file 3: Table S1: Summary of analyses performed in HEK293 cells expressing wild-type (WT) or missense variants of SorLA, or in CRISPR/Cas9-edited hiPSC. Nucleotide positions are relative to canonical transcript NM_003105.5. The nucleotide change on cDNA, the corresponding amino acid change on the protein, and the location along the protein (Functional domain) are indicated. The Mis3, Mis2, and Mis0-1 missense variants examined in this study are shown in red, orange and black, respectively. For each variant, the number of carriers among our cohort (or among cohorts described in the litterature when applicable) and the corresponding frequency are indicated, as well as the allele count and the corresponding frequency in the gnomAD v2.1 database (only including individuals of European ancestry, and classified as “non-neuro”). Regarding the functional studies inHEK293 cells and iPSCs, a (Y) indicates an impact of the variants on SorLA protein maturation, transport or function and a (N) indicates no change from the wild-type form of the protein. [file 40478_2021_1294_MOESM3_ESM.xlsx]

## Sheet: extractSORL1
Table S1: Summary of analyses performed in HEK293 cells expressing wild-type (WT) or missense variants of SorLA, or in CRISPR/Cas9-edited hiPSC
Variant information					variant selection			gnomAD v2.1 (non neuro) statistics		HEK293		hiPS
Chromosome position (GRCh37)	cDNA	Protein level	Functional Domain	In silico predictions	N AD cases CNRMAJ	Frequency among 1383 CNRMAJ cases	Variants from literature	Allele Count	Frequency	Maturation defect	Trafficking defect	Maturation defect	Reduced Cell surface expression	ER retention	Ab secretion
chr11_121323200_G_C	c.160G>C	p.Asp54His	Propeptide	Mis1	1	0.000723066		0	0	N
chr11_121323241_G_T	c.201G>T	p.Arg67Ser	Propeptide	Mis0	1	0.000723066		1	9.90766e-06	N
chr11_121323267_C_T	c.227C>T	p.Pro76Leu	Propeptide	Mis3	1	0.000723066		27	0.000213088	N	N
chr11_121340770_A_C	c.340A>C	p.Ser114Arg	LinkerPropeptideVPS10P	Mis3	1	0.000723066		NA	NA	Y	Y
chr11_121340802_C_G	c.372C>G	p.Ser124Arg	LinkerPropeptideVPS10P	Mis3	1	0.000723066		NA	NA	N	N	N	N	N	N
chr11_121348842_G_A	c.418G>A	p.Asp140Asn	VPS10P	Mis2	3	0.0021692		84	0.000366358	N	N
chr11_121348846_A_G	c.422A>G	p.Tyr141Cys	VPS10P	Mis3	1	0.000723066		NA	NA	N	N
chr11_121383766_C_T	c.994C>T	p.Arg332Trp	VPS10P	Mis3	1	0.000723066		4	1.92195e-05	Y	Y	Y	Y	Y	Y
chr11_121384931_A_C	c.1112A>C	p.Asn371Thr	VPS10P	Mis3	3	0.0021692		304	0.00132544	N	N	N	N	N	N
chr11_121393308_G_C	c.1418G>C	p.Cys473Ser	VPS10P	Mis3	1	0.000723066		NA	NA	N	N
chr11_121393633_G_C	c.1531G>C	p.Gly511Arg	VPS10P	Mis3	1	0.000723066		NA	NA	N	N
chr11_121403204_G_A	c.1628G>A	p.Gly543Glu	VPS10P	Mis3			1 case (ref [2])	NA	NA	Y	Y
chr11_121414261_A_G	c.1690A>G	p.Ser564Gly	VPS10P	Mis3	1	0.000723066		NA	NA	Y	Y
chr11_121414300_T_C	c.1729T>C	p.Ser577Pro	VPS10P	Mis3	2	0.00144613		9	3.924e-05	Y	Y	Y	N	Y	N
chr11_121414376_C_T	c.1805C>T	p.Ser602Leu	VPS10P	Mis3	1	0.000723066		1	4.80589e-06	N	N
chr11_121416047_C_T	c.1960C>T	p.Arg654Trp	VPS10P	Mis3	2	0.00144613		NA	NA	Y	Y	Y	Y	Y	Y
chr11_121416108_A_G	c.2021A>G	p.Asn674Ser	VPS10P	Mis2			1 case (ref [29])	1	4.807e-06	N
chr11_121421298_C_T	c.2185C>T	p.Arg729Trp	VPS10P	Mis3	1	0.000723066		1	4.80654e-06	Y	Y
chr11_121424690_C_T	c.2311C>T	p.Arg771Cys	Linker VPS10P BetaPropeller	Mis3	1	0.000723066		13	5.66819e-05	N
chr11_121424741_C_T	c.2362C>T	p.Arg788Trp	Linker VPS10P BetaPropeller	Mis3	1	0.000723066		15	6.53965e-05	N
chr11_121424795_G_A	c.2416G>A	p.Asp806Asn	YWTD-Beta propeller	Mis3	1	0.000723066		0	0	Y	Y
chr11_121428080_C_T	c.2629C>T	p.Arg877Cys	YWTD-Beta propeller	Mis3	2	0.00144613		3	1.4415e-05	N
chr11_121428101_G_A	c.2650G>A	p.Val884Met	YWTD-Beta propeller	Mis0	3	0.0021692		11	4.79583e-05	N
chr11_121429407_A_G	c.2771A>G	p.Asn924Ser	YWTD-Beta propeller	Mis3	1	0.000723066		9	3.92365e-05	N
chr11_121429437_A_G	c.2801A>G	p.Tyr934Cys	YWTD-Beta propeller	Mis3	1	0.000723066		0	0	Y	Y
chr11_121430273_G_A	c.2956G>A	p.Ala986Thr	YWTD-Beta propeller	Mis3	1	0.000723066		NA	NA	N
chr11_121430312_A_G	c.2995A>G	p.Asn999Asp	YWTD-Beta propeller	Mis0			1 control (ref [2])	16	6.97618e-05	N
chr11_121440927_G_C	c.3285G>C	p.Trp1095Cys	CR-cluster Class A repeats	Mis3	1	0.000723066		NA	NA	N
chr11_121440937_T_C	c.3295T>C	p.Phe1099Leu	CR-cluster Class A repeats	Mis1	34	0.0245842		1737	0.00757444	N
chr11_121444958_A_G	c.3346A>G	p.Ile1116Val	CR-cluster Class A repeats	Mis0	17	0.0122921		1229	0.00535853	N
chr11_121445048_G_A	c.3436G>A	p.Asp1146Asn	CR-cluster Class A repeats	Mis3	1	0.000723066		NA	NA	N
chr11_121448012_C_G	c.3483C>G	p.Asp1161Glu	CR-cluster Class A repeats	Mis3			1 case (ref [2])	6	2.64646e-05	N
chr11_121454244_G_A	c.3658G>A	p.Gly1220Arg	CR-cluster Class A repeats	Mis3			1 control (ref [2])	0	0	N
chr11_121456951_C_T	c.3727C>T	p.Arg1243Cys	CR-cluster Class A repeats	Mis3	1	0.000723066		6	2.61559e-05	N
chr11_121456987_C_T	c.3763C>T	p.His1255Tyr	CR-cluster Class A repeats	Mis3			1 case (ref [2])	NA	NA	N
chr11_121458741_C_T	c.3827C>T	p.Thr1276Met	CR-cluster Class A repeats	Mis3	1	0.000723066		13	5.6675e-05	N
chr11_121458806_G_A	c.3892G>A	p.Gly1298Arg	CR-cluster Class A repeats	Mis3			1 case (ref [2])	4	1.7438e-05	N
chr11_121458821_C_T	c.3907C>T	p.Arg1303Cys	CR-cluster Class A repeats	Mis3	1	0.000723066		2	9.60956e-06	N
chr11_121458843_C_T	c.3929C>T	p.Ala1310Val	CR-cluster Class A repeats	Mis1	2	0.00144613		95	0.000414196	N
chr11_121460072_G_A	c.4051G>A	p.Gly1351Ser	CR-cluster Class A repeats	Mis3	1	0.000723066		2	9.6091e-06	N
chr11_121460094_A_G	c.4073A>G	p.Asn1358Ser	CR-cluster Class A repeats	Mis1	1	0.000723066		11	5.28506e-05	N
chr11_121460836_A_T	c.4166A>T	p.Asp1389Val	CR-cluster Class A repeats	Mis3	1	0.000723066		NA	NA	N
chr11_121460846_C_A	c.4176C>A	p.Asn1392Lys	CR-cluster Class A repeats	Mis2	1	0.000723066		NA	NA	N
chr11_121461761_A_G	c.4265A>G	p.Asn1422Ser	CR-cluster Class A repeats	Mis3	1	0.000723066		5	2.17964e-05	N
chr11_121461799_A_T	c.4303A>T	p.Thr1435Ser	CR-cluster Class A repeats	Mis1	1	0.000723066		104	0.000453436	N
chr11_121466394_T_A	c.4432T>A	p.Cys1478Ser	CR-cluster Class A repeats	Mis3	1	0.000723066		NA	NA	N
chr11_121474985_G_A	c.4603G>A	p.Asp1535Asn	CR-cluster Class A repeats	Mis3	1	0.000723066		0	0	Y	Y
chr11_121475011_G_C	c.4629G>C	p.Glu1543Asp	CR-cluster Class A repeats	Mis0	1	0.000723066		10	4.36475e-05	N	N
chr11_121475015_G_A	c.4633G>A	p.Asp1545Asn	CR-cluster Class A repeats	Mis3	1	0.000723066		NA	NA	N
chr11_121475017_T_A	c.4635T>A	p.Asp1545Glu	CR-cluster Class A repeats	Mis3	1	0.000723066		NA	NA	Y	Y
chr11_121476143_A_G	c.4811A>G	p.Glu1604Gly	Fibronectin-III cluster	Mis3	1	0.000723066		NA	NA	N	N
chr11_121476256_G_A	c.4924G>A	p.Val1642Met	Fibronectin-III cluster	Mis2	2	0.00144613		2	9.61215e-06	N
chr11_121477566_C_T	c.4961C>T	p.Pro1654Leu	Fibronectin-III cluster	Mis3	1	0.000723066		NA	NA	Y	Y
chr11_121477569_G_A	c.4964G>A	p.Arg1655Gln	Fibronectin-III cluster	Mis0	1	0.000723066		2	9.60984e-06	N
chr11_121477625_G_A	c.5020G>A	p.Ala1674Thr	Fibronectin-III cluster	Mis0	2	0.00144613		2	9.60956e-06	N
chr11_121477647_G_A	c.5042G>A	p.Gly1681Asp	Fibronectin-III cluster	Mis3	1	0.000723066		NA	NA	N	N
chr11_121478831_C_G	c.5185C>G	p.Arg1729Gly	Fibronectin-III cluster	Mis3	1	0.000723066		NA	NA	N	N
chr11_121478832_G_A	c.5186G>A	p.Arg1729His	Fibronectin-III cluster	Mis3	1	0.000723066		46	0.000200576	N
chr11_121485599_T_A	c.5439T>A	p.His1813Gln	Fibronectin-III cluster	Mis1	20	0.0144613		1108	0.00485382	N
chr11_121485607_A_G	c.5447A>G	p.Tyr1816Cys	Fibronectin-III cluster	Mis3	3	0.0021692		0	0	Y	Y
chr11_121485746_G_T	c.5586G>T	p.Trp1862Cys	Fibronectin-III cluster	Mis3	1	0.000723066		NA	NA	Y	Y
chr11_121485756_C_T	c.5596C>T	p.Arg1866Trp	Fibronectin-III cluster	Mis2	1	0.000723066		22	0.000101004	N
chr11_121490477_C_T	c.5740C>T	p.Pro1914Ser	Fibronectin-III cluster	Mis3	1	0.000723066		NA	NA	Y	Y
chr11_121491836_C_T	c.5953C>T	p.Arg1985Cys	Fibronectin-III cluster	Mis2	1	0.000723066		3	1.44272e-05	N
chr11_121495816_A_T	c.6194A>T	p.Asp2065Val	Fibronectin-III cluster	Mis2	14	0.0101229		598	0.00261643	N
chr11_121495846_G_C	c.6224G>C	p.Gly2075Ala	Fibronectin-III cluster	Mis2			1 case (ref [2])	31	0.000135233	N
chr11_121495870_A_G	c.6248A>G	p.Lys2083Arg	Fibronectin-III cluster	Mis1	1	0.000723066		869	0.00378923	N
chr11_121495911_G_A	c.6289G>A	p.Val2097Ile	Fibronectin-III cluster	Mis3	7	0.00506146		263	0.00114677	N
chr11_121498300_C_T	c.6401C>T	p.Thr2134Met	LinkerFNIIITM	Mis3	2	0.00144613		77	0.000335737	N
chr11_121498424_C_A	c.6525C>A	p.Ser2175Arg	CytoplasmicTail	Mis3	1	0.000723066		NA	NA	N
Nucleotide positions are relative to canonical transcript NM_003105.5. The nucleotide change on cDNA, the corresponding amino acid change on the protein, and the location along the protein (Functional domain) are indicated. The Mis3, Mis2, and Mis0-1 missense variants examined in this study are shown in red, orange and black, respectively. For each variant, the number of carriers among our cohort…
