# Supplementary material for: Impaired SorLA maturation and trafficking as a new mechanism for SORL1 missense variants in Alzheimer disease
Source: Acta Neuropathol Commun. 2021 Dec 18;9:196. doi: 10.1186/s40478-021-01294-4 (PMC8684260; doi:10.1186/s40478-021-01294-4)
Supplement: Supplementary file 4 — Additional file 4: Table S2: Primer pairs used to introduce SorLA genetic variations into the wild-type sequence by site-directed mutagenesis [file 40478_2021_1294_MOESM4_ESM.xls]

## Sheet: AMORCES UTILISEES POUR FL
Table S2: Primer pairs used to introduce SorLA genetic variations into the wild-type sequence by site-directed mutagenesis
BaseChange	AAChange	AAChange		Oligonucleotide Sequence (5'…3')		BaseChange	AAChange	AAChange		Oligonucleotide Sequence (5'…3')
c.160G>C	p.Asp54His	D54H	160 F	TCGTGGTGCAGGGCCACCCGCGCGAGCT		c.3827C>T	p.Thr1276Met	T1276M	3827_F	GCGAGCCCCTCTGTATGCACTTCATGGAC
			160 R	AGCTCGCGCGGGTGGCCCTGCACCACGA					3827_R	GTCCATGAAGTGCATACAGAGGGGCTCGC
c.201G>T	p.Arg67Ser	R67S	201F	CGGGGATGCCAGCGGGGCGAGCC		c.3892G>A	p.Gly1298Arg	G1298R	3892 F	CTCCATGGTCTGTGACAGAATCATCCAGTGCCG
			201R	GGCTCGCCCCGCTGGCATCCCCG					3892R	CGGCACTGGATGATTCTGTCACAGACCATGGAG
c.227C>T	p.Pro76Leu	P76L	227_F	GCGGACGAGAAGCTGCTCCGGAGGAAACG		c.3907C>T	p.Arg1303Cys	R1303C	3907_F	GGAATCATCCAGTGCTGCGACGGGTCCGATG
			227_R	CGTTTCCTCCGGAGCAGCTTCTCGTCCGC					3907_R	CATCGGACCCGTCGCAGCACTGGATGATTCC
c.340A>C	p.Ser114Arg	S114R	340_F	GGCTGGAGAGAAACGCAACGTGATCGTGG		c.3929C>T	p.Ala1310Val	A1310V	3929 F	GGGTCCGATGAGGATGTGGCGTTTGCAGGATGC
			340_R	CCACGATCACGTTGCGTTTCTCTCCAGCC					3929 R	GCATCCTGCAAACGCCACATCCTCATCGGACCC
c.372C>G	p.Ser124Arg	S124R	372 F	CTTGGCCCGAGATAGGCTGGCATTGGCGAGG		c.4051G>A	p.Gly1351Ser	G1351S	4051_F	GGGATGGATGATTGCAGCGATTATTCTGATGAAGC
			372 R	CCTCGCCAATGCCAGCCTATCTCGGGCCAAG					4051_R	GCTTCATCAGAATAATCGCTGCAATCATCCATCCC
c.418G>A	p.Asp140Asn	D140N	418 F	GCAGTGATGTGTACGTGTCTTACAACTATGGAAAATCATTCAAG		c.4073A>G	p.Asn1358Ser	N1358S	4073 F	CTGATGAAGCCAGCTGCGAAAACCCCACAG
			418 R	CTTGAATGATTTTCCATAGTTGTAAGACACGTACACATCACTGC					4073 R	CTGTGGGGTTTTCGCAGCTGGCTTCATCAG
c.422A>G	p.Tyr141Cys	Y141C	422 F	GATGTGTACGTGTCTTACGACTGTGGAAAATCATTCAAG		c.4166A>T	p.Asp1389Val	D1389V	4166 F	CAACAGATGGAAATGTGTCAGGGAGAACGACTGTGG
			422 R	CTTGAATGATTTTCCACAGTCGTAAGACACGTACACATC					4166 R	CCACAGTCGTTCTCCCTGACACATTTCCATCTGTTG
c.994C>T	p.Arg332Trp	R332W	994 F	GGTCTCCTTTGGCTGGAAGCCCATGAGAG		c.4176C>A	p.Asn1392Lys	N1392K	4176_F	GGAAATGTGACAGGGAGAAGGACTGTGGGGACTGG
			994 R	CTCTCATGGGCTTCCAGCCAAAGGAGACC					4176_R	CCAGTCCCCACAGTCCTTCTCCCTGTCACATTTCC
c.1112A>C	p.Asn371Thr	N371T	1112_F	CACAGTAACAACCGCACCACTTTATACATCTCAGAGG		c.4265A>G	p.Asn1422Ser	N1422S	4265F	ACGTGTCTGCCCAGTTACTACCGCTGCAG
			1112_R	CCTCTGAGATGTATAAAGTGGTGCGGTTGTTACTGTG					4265R	CTGCAGCGGTAGTAACTGGGCAGACACGT
c.1418G>C	p.Cys473Ser	C473S	1418F	AGCTTTCCCAGGGCTCTTCCCTTCATCTGGC		c.4303A>T	p.Thr1435Ser	T1435S	4303 F	ACCTGCGTGATGGACTCCTGGGTGTGCGACG
			1418R	GCCAGATGAAGGGAAGAGCCCTGGGAAAGCT					4303 R	CGTCGCACACCCAGGAGTCCATCACGCAGGT
c.1531G>C	p.Gly511Arg	G511R	1531 F	CCACTGGCTCAGTGCGAAAGAACTTGGCTAGC		c.4432T>A	p.Cys1478Ser	C1478S	4432_F	CGATTTGAGTTCGAAAGCCACCAACCGAAGACG
			1531 R	GCTAGCCAAGTTCTTTCGCACTGAGCCAGTGG					4432_R	CGTCTTCGGTTGGTGGCTTTCGAACTCAAATCG
c.1628G>A	p.Gly543Glu	G543E	1628F	CACTACTACACATGGGAAGACCACGGCGGAATC		c.4603G>A	p.Asp1535Asn	D1535N	4603_F	CTCGGAGCGCTGCAACGGCTTCCTGGAC
			1628R	GATTCCGCCGTGGTCTTCCCATGTGTAGTAGTG					4603_R	GTCCAGGAAGCCGTTGCAGCGCTCCGAG
c.1690A>G	p.Ser564Gly	S564G	1690_F	CCAACGAGCTAAAATACGGTACCAATGAAGGGGAG		c.4629G>C	p.Glu1543Asp	E1543D	4629F	TGGACTGCTCGGACGACAGCGATGAAAAGGCCTG
			1690_R	CTCCCCTTCATTGGTACCGTATTTTAGCTCGTTGG					4629R	CAGGCCTTTTCATCGCTGTCGTCCGAGCAGTCCA
c.1729T>C	p.Ser577Pro	S577P	1729_F	GGAAAACATTCATCTTCCCTGAGAAGCCAGTGTTTGTG		c.4635T>A	p.Asp1545Glu	D1545E	4635_F	GCTCGGACGAGAGCGAAGAAAAGGCCTGCAGTG
			1729_R	CACAAACACTGGCTTCTCAGGGAAGATGAATGTTTTCC					4635_R	CACTGCAGGCCTTTTCTTCGCTCTCGTCCGAGC
c.1805C>T	p.Ser602Leu	S602L	1805_F	GTCTTCACCATCTTTGGCTTGAACAAAGAGAATGTCC		c.4633G>A	p.Asp1545Asn	D1545N	4633_F	CTGCTCGGACGAGAGCAATGAAAAGGCCTGCAG
			1805_R	GGACATTCTCTTTGTTCAAGCCAAAGATGGTGAAGAC					4633_R	CTGCAGGCCTTTTCATTGCTCTCGTCCGAGCAG
c.1960C>T	p.Arg654Trp	R654W	1960 F	GACTGTTTTCAAACGGTGGACCCCCCATGCCACATG		c.4811A>G	p.Glu1604Gly	E1604G	4811 F	ATATGGAAGACTCTGGGGACCCACAGCAATAAG
			1960 R	CATGTGGCATGGGGGGTCCACCGTTTGAAAACAGTC					4811 R	CTTATTGCTGTGGGTCCCCAGAGTCTTCCATAT
c.2021A>G	p.Asn674Ser	N674S	2021F	GGTGGTCGTGTCCAGCTGCTCCTGCACC		c.4924G>A	p.Val1642Met	V1642M	4924 F	CAACACCAATGACTTTATGACCCTGAGGACCCC
			2021R	GGTGCAGGAGCAGCTGGACACGACCACC					4924 R	GGGGTCCTCAGGGTCATAAAGTCATTGGTGTTG
c.2185C>T	p.Arg729Trp	R729W	2185 F	GAGAACGAGAGGCTACTGGAAGATTTCTGGGGAC		c.4961C>T	p.Pro1654Leu	P1654L	4961 F	GATTGCCAGATGCCCTTCGAAATCTCCAGCTGTC
			2185 R	GTCCCCAGAAATCTTCCAGTAGCCTCTCGTTCTC					4961 R	GACAGCTGGAGATTTCGAAGGGCATCTGGCAATC
c.2311C>T	p.Arg771Cys	R771C	2311_F	GTGAGGAAATCCATCTACTGCTATGACCTGGCC		c.4964G>A	p.Arg1655Gln	R1655Q	4964F	GATTGCCAGATGCCCCTCAAAATCTCCAGCTGTCA
			2311_R	GGCCAGGTCATAGCAGTAGATGGATTTCCTCAC					4694R	TGACAGCTGGAGATTTTGAGGGGCATCTGGCAATC
c.2362C>T	p.Arg788Trp	R788W	2362_F	CCTCTCACCGGGCTATGGGCAGCAGTGGC		c.5020G>A	p.Ala1674Thr	A1674T	5020F	TGATTGTAGGCCACTGGACTCCTCCCATCCACA
			2362_R	GCCACTGCTGCCCATAGCCCGGTGAGAGG					5020R	TGTGGATGGGAGGAGTCCAGTGGCCTACAATCA
c.2416G>A	p.Asp806Asn	D806N	2416F	ACTGTTTGTATTGGTCCAACCTGGCCTTGGACGTC		c.5042G>A	p.Gly1681Asp	G1681D	5042 F	CCATCCACACCCATGACCTCATCCGTGAGTAC
			2416R	GACGTCCAAGGCCAGGTTGGACCAATACAAACAGT					5042 R	GTACTCACGGATGAGGTCATGGGTGTGGATGG
c.2629C>T	p.Arg877Cys	R877C	2629_F	CCTCTGTGCTTGATTGTCCCAGGGCTCTGG		c.5186G>A	p.Arg1729His	R1729H	5186 F	GCTGCGGTGACTAGTCATGGAATAGGAAACTGG
			2629_R	CCAGAGCCCTGGGACAATCAAGCACAGAGG					5186 R	CCAGTTTCCTATTCCATGACTAGTCACCGCAGC
c.2650G>A	p.Val884Met	V884M	2650 F	GGGCTCTGGTCCTCATGCCCCAAGAGGGGGTG		c.5185C>G	p.Arg1729Gly	R1729G	5185F	TGGCTGCGGTGACTAGTGGTGGAATAGGAAACTGG
			2650 R	CACCCCCTCTTGGGGCATGAGGACCAGAGCCC					5185R	CCAGTTTCCTATTCCACCACTAGTCACCGCAGCCA
c.2771A>G	p.Asn924Ser	N924S	2771 F	GATGTGAAGTGGCCCAGTGGCATCTCTGTGGAC		c.5439T>A	p.His1813Gln	H1813Q	5439 F	GTTGGCAATCTGACAGCTCAAACATCCTATGAGATTTCTG
			2771 R	GTCCACAGAGATGCCACTGGGCCACTTCACATC					5439 R	CAGAAATCTCATAGGATGTTTGAGCTGTCAGATTGCCAAC
c.2801A>G	p.Tyr934Cys	Y934C	2801_F	GGACGACCAGTGGATTTGCTGGACGGATGCC		c.5447A>G	p.Tyr1816Cys	Y1816C	5447_F	GACAGCTCATACATCCTGTGAGATTTCTGCCTGG
			2801_R	GGCATCCGTCCAGCAAATCCACTGGTCGTCC					5447_R	CCAGGCAGAAATCTCACAGGATGTATGAGCTGTC
c.2956G>A	p.Ala986Thr	A986T	2956_F	CAGCTCAGCATATTCCGAACTTCCAAATACAGTGG		c.5586G>T	p.Trp1862Cys	W1862C	5586_F	GCAGTGGAATGTACCTGTACCGGCCCCCGGAATG
			2956_R	CCACTGTATTTGGAAGTTCGGAATATGCTGAGCTG					5586_R	CATTCCGGGGGCCGGTACAGGTACATTCCACTGC
c.2995A>G	p.Asn999Asp	N999D	2995F	AGATGGAGATTCTGGCAGACCAGCTCACGGG		c.5596C>T	p.Arg1866Trp	R1866W	5596 F	TACCTGGACCGGCCCCTGGAATGTGGTTTATGG
			2995R	CCCGTGAGCTGGTCTGCCAGAATCTCCATCT					5596 R	CCATAAACCACATTCCAGGGGCCGGTCCAGGTA
c.3285G>C	p.Trp1095Cys	R1095C	3285_F	CTGTATCAACAGCATTTGCTGGTGTGACTTTGACAACG		c.5740C>T	p.Pro1914Ser	P1914S	5740_F	GTCCGTGTAGTGGTATCCTACCAGGGGCCATC
			3285_R	CGTTGTCAAAGTCACACCAGCAAATGCTGTTGATACAG					5740_R	GATGGCCCCTGGTAGGATACCACTACACGGAC
c.3295T>C	p.Phe1099Leu	F1099L	3295F	AGCATTTGGTGGTGTGACCTTGACAACGACTGTGGAG		c.5953C>T	p.Arg1985Cys	R1985C	5953F	GGAGCTACAAAGTAAAATCCTGTAACAGCACTGTGGAATAC
			3295R	CTCCACAGTCGTTGTCAAGGTCACACCACCAAATGCT					5953R	GTATTCCACAGTGCTGTTACAGGATTTTACTTTGTAGCTCC
c.3346A>G	p.Ile1116Val	D1161E	3346_F	AACTGCCCTACCACCGTCTGTGACCTGGAC		c.6194A>T	p.Asp2065Val	D2065V	6194 F	GGCTATGAGATACACATGTTTGTTAGTGCCATGAATATCACAGC
			3346_R	GTCCAGGTCACAGACGGTGGTAGGGCAGTT					6194 R	GCTGTGATATTCATGGCACTAACAAACATGTGTATCTCATAGCC
c.3436G>A	p.Asp1146Asn	D1146N	3436_F	CCTTGAGGATGACTGTGGAAACAACAGTGATGAAAGTC		c.6224G>C	p.Gly2075Ala	G2075A	6224 F	CCATGAATATCACAGCTTACCTTGCGAATACTACTGACAATTTC
			3436_R	GACTTTCATCACTGTTGTTTCCACAGTCATCCTCAAGG					6224 R	GAAATTGTCAGTAGTATTCGCAAGGTAAGCTGTGATATTCATGG
c.3483C>G	p.Asp1161Glu	D1161E	3483 F	CCAGTGCCGGAGTGAGGAGTACAACTGCAG		c.6248A>G	p.Lys2083Arg	K2083R	6248 F	CTACTGACAATTTCTTTAGAATTTCCAACCTGAAGATGGGTC
			3483 R	CTGCAGTTGTACTCCTCACTCCGGCACTGG					6248 R	GACCCATCTTCAGGTTGGAAATTCTAAAGAAATTGTCAGTAG
c.3658G>A	p.Gly1220Arg	G1220R	3658 F	GGTGGGCGTGTGACAGGGATACGGACTGC		c.6289G>A	p.Val2097Ile	V2097I	6289 F	AATTACACGTTCACCATCCAAGCAAGATGCC
			3658 R	GCAGTCCGTATCCCTGTCACACGCCCACC					6289 R	GGCATCTTGCTTGGATGGTGAACGTGTAATT
c.3727C>T	p.Arg1243Cys	R1243C	3727 F	GAAGTGCAATGGATTCTGCTGCCCAAACGGCAC		c.6401C>T	p.Thr2134Met	T2134M	6401 F	GCAGGCTGCCAGATCTATGGATGTTGCTGCTG
			3727 R	GTGCCGTTTGGGCAGCAGAATCCATTGCACTTC					6401 R	CAGCAGCAACATCCATAGATCTGGCAGCCTGC
c.3763C>T	p.His1255Tyr	H1255Y	3763F	TGCATCCCATCCAGCAAATATTGTGATGGTCTGCGTG		c.6525C>A	p.Ser2175Arg	S2175R	6525_F	GCCTTCGCCAACAGACACTACAGCTCCAGG
			3763R	CACGCAGACCATCACAATATTTGCTGGATGGGATGCA					6525_R	CCTGGAGCTGTAGTGTCTGTTGGCGAAGGC
