# Supplementary material for: Impaired SorLA maturation and trafficking as a new mechanism for SORL1 missense variants in Alzheimer disease
Source: Acta Neuropathol Commun. 2021 Dec 18;9:196. doi: 10.1186/s40478-021-01294-4 (PMC8684260; doi:10.1186/s40478-021-01294-4)
Supplement: Supplementary file 5 — Additional file 5: Table S3: Sequences of guide RNAs, ssODNs and primer pairs used for CRISPR/Cas9 gene editing and clone screening. For each variant, the nucleotide change (as a function of the genomic position and SORL1 cDNA) and the resulting protein change are indicated, together with the sequences of the guide RNAs, the corresponding ssODNs and the Sanger sequencing primer pairs. On ssODN sequences, lowercases correspond to intronic sequences. The position of the variant is indicated in red and the corresponding nucleotide triplet is underlined. The synonymous variants introduced to preclude re-cutting by the Cas9 are indicated in green and the corresponding nucleotide triplet is underlined. [file 40478_2021_1294_MOESM5_ESM.xlsx]

## Sheet: Feuil1
Table S3: Sequences of guide RNAs, ssODNs and primer pairs used for CRISPR/Cas9 gene editing and clone screening.
Chr11(GRCh37):g.121340802C>G
SORL1 (NM_003105):c.372C>G; p.S124R
gRNA35-F	TGCCAGGCTATCTCGGGCCA
gRNA35-R	TGGCCCGAGATAGCCTGGCA
ssODN-gRNA35-antisense	ggtgtgcccagagccaacacaacacttacATCACTGCTCTTGGGCCTCGCCAATGCCAGCCTATCTCGGGCCAAAGCCACGATCACGTTGCTTTTCTCTCCAGCCCAGTGCACCACCATCTGATTGTGGG
gRNA51-F	TCTTGGGCCTCGCCAATGCC
gRNA51-R	GGCATTGGCGAGGCCCAAGA
ssODN-gRNA51-sense	GATGGTGGTGCACTGGGCTGGAGAGAAAAGCAACGTGATCGTGGCCTTGGCCCGAGATAGGCTGGCATTGGCGAGGCCCAAGAGCAGTGATgtaagtgttgtgttggctctgggcacacc
Sequencing primers
Exon2-F	CTTGGCCCAAATGCTTTAGA
Exon2-R	TCCCTGTCATACAATTCATCCA
Chr11(GRCh37):g.121383766C>T
SORL1 (NM_003105):c.994C>T; p.R332W
gRNA53-F	TCTCATGGGCTTCCGGCCAA
gRNA53-R	TTGGCCGGAAGCCCATGAGA
ssODN-gRNA53-antisense	AGACCCCACTCACATTAATAGGATGTCTTGTGACAAACTGGGCTGCTCTCATGGGCTTCCAGCCAAAAGAGACCCAGAGCTGGACAGAAGACTGCTGTTCACTGCCCAAGAGATGCTGCCA
gRNA67-F	ACAAACTGGGCTGCTCTCAT
gRNA67-R	ATGAGAGCAGCCCAGTTTGT
ssODN-gRNA67-sense	TGGCAGCATCTCTTGGGCAGTGAACAGCAGTCTTCTGTCCAGCTCTGGGTCTCCTTTGGCTGGAAGCCCATGAGAGCAGCCCAGTTTGTCACAAGACATCCTATTAATGTGAGTGGGGTCT
Sequencing primers
Exon7-F	TGCAATCACAGTCTCTATTTTGTG
Exon7-R	GAACCACAGACCACGATGC
Chr11(GRCh37):g.121384931A>C
SORL1(NM_003105):c.1112A>C; p.N371T
gRNA43-F	AATTGGTGCGGTTGTTACTG
gRNA43-R	CAGTAACAACCGCACCAATT
ssODN-gRNA43-antisense	CGTTCTCCAAGGACAGGGAGAACTTCAGCCCCTCTGCCTCTGAGATGTATAAAGTGGTGCGGTTGTTACTGTGACTGACACACACAAACACCTGGTCCTCGGAGGCATCTGCGATGTAATATTC
gRNA51-F	CACCAATTTATACATCTCAG
gRNA51-R	AAACCTGAGATGTATAAATTGGTG
ssODN-gRNA43-sense	GCCTCCGAGGACCAGGTGTTTGTGTGTGTCAGCCACAGTAACAACCGCACCACTTTATACATCTCAGAAGCAGAGGGGCTGAAGTTCTCCCTGTCCTTGGAGAACGTGCTCTATTACAGCCC
Sequencing primers
Exon8-F	CAAAGCTTCTTTGCCAAGGT
Exon8-R	GCTCGGACCCTAAATGTTACC
Chr11(GRCh37):g.121414300T>C
SORL1 (NM_003105):c.1729T>C; p.S577P
gRNA35-F	GTACCAATGAAGGGGAGACC
gRNA35-R	GGTCTCCCCTTCATTGGTAC
ssODN-gRNA35-antisense	CTTCTCCCCAGGTTCTGTGAGGAGGCCATACACAAACACTGGCTTCTCAGGGAAGATGAATGTTTTCCATGTCTCTCCTTCATTGGTACTGTATctgcccaaatgcaagtaagagaatc
gRNA26-F	GCAGATACAGTACCAATGAA
gRNA26-R	TTCATTGGTACTGTATCTGC
ssODN-gRNA26-antisense	CTCTTCTCCCCAGGTTCTGTGAGGAGGCCATACACAAACACTGGCTTCTCAGGGAAGATGAATGTTTTCCAGGTCTCTCCTTCATTGGTACTGTATctgcccaaatgcaagtaagagaatccttgcagtg
Sequencing primers
Exon13-F	AAACTTTCCCTGCCTTAGCC
Exon13-R	AGAATTGAGCAGGCCTTCAA
Chr11(GRCh37):chr11:121416047C>T
SORL1 (NM_003105):c.1960C>T; p.R654W
gRNA69-F	CTCCATTGAAGCATGTGGCA
gRNA69-R	TGCCACATGCTTCAATGGAG
ssODN-gRNA69-sense	TCACCATCTGATGAGCGGGGGAATGAGTGTTTGCTGGGACACAAGACTGTTTTCAAACGGTGGACCCCTCATGCCACATGCTTCAATGGAGAGGACTTTGACAGGCCGGTGGTCGTGTCCA
gRNA74-F	GTCCTCTCCATTGAAGCATG
gRNA74-R	CATGCTTCAATGGAGAGGAC
ssODN-gRNA74-sense	TCACCATCTGATGAGCGGGGGAATGAGTGTTTGCTGGGACACAAGACTGTTTTCAAACGGTGGACCCCCCATGCTACATGCTTCAATGGAGAGGACTTTGACAGGCCGGTGGTCGTGTCCA
Sequencing primers
Exon14-F	AGCTGATTGGAGGGTCTGTG
Exon14-R	AATCTCTTCCCCCAACACTG
For each variation, the nucleotide change (as a function of the genomic position and SORL1 cDNA) and the resulting protein change are indicated, together with the sequences of the guide RNAs, the corresponding ssODNs and the Sanger sequencing primer pairs. On ssODN sequences, lowercases correspond to intronic sequences. The position of the variant is indicated in red and the corresponding nucleot…
