# Supplementary material for: Impaired SorLA maturation and trafficking as a new mechanism for SORL1 missense variants in Alzheimer disease
Source: Acta Neuropathol Commun. 2021 Dec 18;9:196. doi: 10.1186/s40478-021-01294-4 (PMC8684260; doi:10.1186/s40478-021-01294-4)
Supplement: Supplementary file 6 — Additional file 6: Table S4: p-Values of statistical analyses [file 40478_2021_1294_MOESM6_ESM.xlsx]

## Sheet: pvalues
Table S4: p-Values of statistical analyses
P- value corresponding to Figure 3
	AAChange	P-value	Adjusted p-value
sSorLA759 constructs	P76L	0.434245	1
	S114R	2.15389e-08	2.80006e-07
	S124R	0.776515	1
	D140N	0.722714	1
	R332W	3.06619e-26	3.98604e-25
	C473S	0.793856	1
	G511R	0.68921	1
	G543E	1.77731e-10	2.3105e-09
	S564G	7.45059e-27	9.68577e-26
	S577P	2.2992e-22	2.98896e-21
	S602L	0.401938	1
	R654W	5.66218e-16	7.36083e-15
	R729W	0.0524515	0.68187
sSorLA2131 constructs	S124R	0.0749721	1
	Y141C	0.686265	1
	R332W	1.31874e-24	2.24185e-23
	N371T	0.253071	1
	G511R	0.0895779	1
	D806N	1.15257e-15	1.95937e-14
	Y934C	1.41211e-25	2.40059e-24
	D1535N	1.0824e-08	1.84008e-07
	E1543D	0.917156	1
	E1545D	6.10612e-13	1.03804e-11
	E1604G	0.317245	1
	P1654L	0.234649	1
	G1681D	0.098293	1
	R1729G	0.0439242	0.746712
	Y1816C	0.0915286	1
	W1862C	0.000375764	0.00638798
	P1914S	5.74042e-05	0.000975871
P- value corresponding to Figure 5
	AAChange	P-value	Adjusted p-value
	S124R	0.993007	1
	R332W	0.000103686	0.000518428
	N371T	0.700612	1
	S577P	0.0292224	0.146112
	R654W	4.17047e-12	2.08524e-11
P- value corresponding to Figure 7A
	AAChange	P-value	Adjusted p-value
	S124R	0.195097	0.975485
	R332W	1.3006e-07	6.503e-07
	N371T	0.796676	1
	S577P	0.003707	0.018535
	R654W	3.38e-09	1.69e-08
P- value corresponding to Figure 7B
	AAChange	P-value	Adjusted p-value
	S124R	0.271767	1
	R332W	7.63e-13	3.815e-12
	N371T	0.979431	1
	S577P	0.00010627	0.00053135
	R654W	8.07e-13	4.035e-12
P- value corresponding to Figure 8
	AAChange	P-value	Adjusted p-value
	KO	0.000389805	0.00233883
	S124R	0.679973	1
	R332W	0.00204025	0.0122415
	N371T	0.458819	1
	S577P	0.0348008	0.208805
	R654W	0.000187341	0.00112405
